# Supplementary material for: A Novel Approach: Investigating the Intracellular Clearance Mechanism of Glyceraldehyde-Derived Advanced Glycation End-Products Using the Artificial Checkpoint Kinase 1 d270KD Mutant as a Substrate Model
Source: Cells. 2023 Dec 14;12(24):2838. doi: 10.3390/cells12242838 (PMC10741459; doi:10.3390/cells12242838)
Supplement: Supplementary file 1 [file cells-12-02838-s001.zip]

Archive with 1 entries (1 files):
- cells-2745716-supplementary.pdf
